# Supplementary material for: Elucidating the hypoxic stress response in barley (Hordeum vulgare L.) during waterlogging: A proteomics approach
Source: Sci Rep. 2018 Jun 25;8:9655. doi: 10.1038/s41598-018-27726-1 (PMC6018542; doi:10.1038/s41598-018-27726-1)
Supplement: Supplementary file 2 — Dataset 1 [file 41598_2018_27726_MOESM2_ESM.xlsx]

## Sheet:  leaves 
Table S2 The differentially expressed proteins of leaves between TF57 and TF58 under control and waterlogging stress.
Spot Noa	Protein Nameb	Protein Idc	Theoretical Mr(kDa)/pId	Experimental Mr(kDa)/pIe	Matched Peptidesf	Cov (%)g	Scoreh	Species	Change foldsi		Peptides Squence
									TF57	TF58
Light reaction
L388	Plastocyanin,chloroplastic	gi|130269	12.75/4.59	12.54/4.51	1	0.15	165	Hordeum vulgare	0.39	1.15	K.NNAGYPHNVVFDEDAVPSGVDVSK.I
L176	Oxygen-evolving enhancer protein 1	gi|326494020	34.67/5.75	37.21/5.21	4	0.19	219	Hordeum vulgare	1.1	1.69	K.RLTFDEIQSK.T
											K.DGIDYAAVTVQLPGGER.V
											K.DVKIQGVWYAQLESN + 2 Deamidated (NQ)
											K.QLVATGKPESFSGPFLVPSYR.G
L92	Oxygen-evolving enhancer protein chloroplastic-like	gi|131394	27.42/6.56	28.48/6.24	4	0.17	475	Hordeum vulgare	0.58	0.79	R.GVNGTVAHEFIIDLR.G
											K.HLAPFLPSHPVIPTGGFPLPEK.T
											R.DSPYLTHPIFSMYHTEHELLR.Y
											R.NLMENPAWYTQYTPYQAEIAQGR.L
L375	Cytochrome B6-F complex like-protein, partial	gi|2695939	16.980/6.81	14.52/6.85	4	0.49	186	Hordeum vulgare	0.81	0.58	K.VVFVPWVETDFR.T
											K.FLCPCHGSQYNNQGK.V
											R.GPAPLSLALVHADVDDGKVVFVPWVETDFR.T
											R.GPAPLSLALVHADVDDGKVVFVPWVETDFR.T + 2 Oxidation (HW)
L472	Glycine dehydrogenase	gi|473793124	85.81/7.89	84.65/7.91	4	0.11	372	Triticum urartu	2.06	2.86	R.NGDLKPYAVLWIDAGAR.C
											R.NGDLKPYAVLWIDAGAR.C + Deamidated (NQ)
											R.YYDPNPGAYPAPAGYGSSR.D
											R.VDLDNGENPTWDDKVVVPLPPASR.L
Calvin cycle
L35	Ribulose-bisphosphate carboxylase oxygenase small subunit	gi|326509829	15.73/8.81	13.84/7.81	8	0.57	303	Hordeum vulgare	0.62	0.44	K.QVDYLIR.S
											R.IIGFDNLR.Q
											K.EYPDAYVR.I
											K.KFETLSYLPPLSTEALLK.Q
											R.EHNSSPGYYDGRYWTMWK.L
											R.QVQCVSFIAFRPPGCEESGK.A
											K.LPMFGCTDATQVLNEVEEVK.K + Oxidation (M)
											R.QVQCVSFIAFRPPGCEESGKA.-
L36	Ribulose bisphosphate carboxylase small chain	gi|3914588	15.69/6.08	13.45/5.87	10	0.68	326	Hordeum vulgare	0.59	0.52	K.QVDYLIR.S
											R.IIGFDNMR.Q + Oxidation (M)
											K.EYPDAYVR.I
											R.EHNASPGYYDGR.Y
											R.EHNASPGYYDGR.Y + Oxidation (HW)
											MAPTVMASSATSVAPFQGLK.S
											K.KFETLSYLPPLSTEALLK.Q
											K.VGFIFREHNASPGYYDGR.Y
											K.LPMFGCTDATQVLNEVEEVK.K + Oxidation (M)
											R.QVQCVSFIAFKPPGCQESGKA.- + Deamidated (NQ)
L252	Ribulose bisphosphate carboxylase/oxygenase activase B	gi|10720253	47.43/5.59	46.54/5.87	2	0.07	210	Hordeum vulgare	0.5	0.85	K.GLAYDISDDQQDITR.G
											R.LVDTFPGQSIDFFGALR.A
L263	Ribulose-1,5-bisphosphate carboxylase/oxygenase activase small isoform	gi|313574196	47.29/6.59	45.84/6.45	15	0.35	966	Hordeum vulgare	0.53	1.02	R.VYDDEVR.K
											K.FYWAPTR.D
											R.VYDDEVRK.W
											K.FYWAPTRDDR.I
											K.WVGSTGIENIGKR.L
											K.GLAYDISDDQQDITR.G
											K.MCCLFINDLDAGAGR.M
											K.MCCLFINDLDAGAGR.M + Oxidation (M)
											K.IVDTFPGQSIDFFGALR.A
											K.LLEYGHMLVQEQDNVKR.V
											R.VPIVVTGNDFSTLYAPLIR.D
											K.LLEYGHMLVQEQDNVKR.V + Oxidation (M)
											K.EENPRVPIVVTGNDFSTLYAPLIR.D
											K.GIVDSLFQAPTGDGTHEAVLSSYEYVSQGLR.K
											R.GKGIVDSLFQAPTGDGTHEAVLSSYEYVSQGLR.K
L342	RuBisCO large subunit-binding protein subunit beta	gi|2493650	56.72/5.37	55.89/5.84	4	0.1	154	Hordeum vulgare	0.46	0.85	K.AILNLSLR.H
											R.HDLHIAAYGEGNER.R
											R.VPIVVTGNDFSTLYAPLIR.D
											K.VTSQVPWFGIEQEYTLMQR.D + Oxidation (M)
L294	Ribulose-1,5-bisphosphate carboxylase/oxygenase activase small isoform	gi|313574196	47.29/5.59	47.95/5.19	9	0.28	402	Hordeum vulgare	0.52	0.99	K.FYWAPTR.D
											K.FYWAPTR.D + Oxidation (HW)
											K.FYWAPTRDDR.I
											K.WVGSTGIENIGKR.L
											K.GLAYDISDDQQDITR.G
											K.IVDTFPGQSIDFFGALR.A
											R.VPIVVTGNDFSTLYAPLIR.D
											K.LLEYGHMLVQEQDNVKR.V + Oxidation (M)
											K.GIVDSLFQAPTGDGTHEAVLSSYEYVSQGLR.K
19
L224	Cytosolic malate dehydrogenase	gi|326531984	39.92/7.62	38.9/7.24	5	0.27	237	Hordeum vulgare	0.57	0.86	R.ALGQISER.L
											K.EFAPSIPEKNISCLTR.L
											R.VLVTGAAGQIGYALVPMIAR.G + Oxidation (M)
											R.ELVQDDEWLNGEFIATVQQR.G
											K.GVVATTDPVEACTGVNVAVMVGGFPR.K + Oxidation (M)
L99	Carbonate dehydratase	gi|729003	32.74/6.68	31.84/6.98	5	0.1	110	Hordeum vulgare	0.82	0.39	K.DGADDSFHFVEDWVR.I + 2 Oxidation (HW)
											R.VCPSVTLGLEPGEAFTIR.N
											K.LVGGHYDFVSGKFETWEQ.- + 2 Oxidation (HW)
											K.ALLSLKDGADDSFHFVEDWVR.I
											K.ALLSLKDGADDSFHFVEDWVR.I + 2 Oxidation
L4	ATP synthase CF1 beta subunit	gi|118430395	53.89/5.17	53.46/5.57	15	0.43	821	Hordeum vulgare	0.63	1.34	K.VVDLLAPYR.R
											K.VVDLLAPYRR.G
											K.AHGGVSVFGGVGER.T
											R.IVGNEHYETAQR.V
											R.FVQAGSEVSALLGR.M
											R.VGLTALTMAEYFR.D + Oxidation (M)
											K.LPYIYNALVVQSR.D
											K.VALVYGQMNEPPGAR.M + Oxidation (M)
											K.QINVTCEVQQLLGNNR.V
											R.DVNKQDVLLFIDNIFR.F
											K.GIYPAVDPLDSTSTMLQPR.I + Oxidation (M)
											R.GMEVIDTGAPLSVPVGGATLGR.I + Oxidation (M)
											R.MPSAVGYQPTLSTEMGSLQER.I + 2 Oxidation (M)
											R.DTADKQINVTCEVQQLLGNNR.V
											R.IFNVLGEPVDNLGPVDSSATFPIHR.S
L9	ATP synthase subunit mitochondrial-like	gi|326492854	51.43/5.85	52.45/5.34	14	0.37	725	Hordeum vulgare	1.21	1.76	K.THDYLPIHR.E
											K.VVDLLAPYQR.G
											K.AHGGFSVFAGVGER.T
											R.VGLTGLTVAEHFR.D
											K.VLNTGSPITVPVGR.A
											R.FTQANSEVSALLGR.I
											R.LVLEVAQHLGENVVR.T
											K.CALVYGQMNEPPGAR.A + Oxidation (M)
											R.DAEGQDVLLFIDNIFR.F
											R.SISELGIYPAVDPLDSTSR.M
											R.IPSAVGYQPTLATDLGGLQER.I
											R.FDEGLPPILTALEVLDNSIR.L
											K.ITDEFTGAGSVGQVCQVIGAVVDVR.F
											K.ITDEFTGAGSVGQVCQVIGAVVDVR.F + Deamidated (NQ)
L82	ATP synthase subunit beta, mitochondrial	gi|326532046	25.93/5.63	25.99/5.78	4	0.17	180	Hordeum vulgare	0.61	1.35	R.EYLTFLSGFR.K
											K.GTNGTDSEFFNPR.K
											R.SEREYLTFLSGFR.K
											R.DAAEYVYDVPEGWKER.L
L266	Plastid glutamine synthetase 2	gi|755762	46.90/5.75	47.21/5.35	8	0.27	302	Hordeum vulgare	0.63	1.07	R.VGRDTEAK.G
											K.AILNLSLR.H
											K.GKGYLEDR.R
											R.HDLHIAAYGEGNER.R
											K.IIAEYIWVGGSGIDLR.S
											R.LTGLHETASISDFSWGVANR.G
											K.VTSQVPWFGIEQEYTLMQR.D + Oxidation (M)
											R.GGNNILVICDTYTPQGEPIPTNKR.H
L525	Glutamine synthetase isoform GS1_1	gi|417356959	45.33/5.41	46.54/5.17	8	0.2	251	Hordeum vulgare	↑	↑	K.HKEHIAAYGEGNER.R
											K.IIAEYIWIGGSGMDLR.S
											K.IIAEYIWIGGSGMDLR.S + Oxidation (M)
											K.HETADINTFSWGVANR.G
											K.HETADINTFSWGVANR.G + 2 Oxidation (HW)
											R.LTGKHETADINTFSWGVANR.G
											R.LTGKHETADINTFSWGVANR.G + 2 Oxidation (HW)
											K.GNNILVMCDCYTPAGEPIPTNKR.Y
L656	Chain crystal structure of gad1	gi|326503536	55.47/6.78	54.89/6.87	2	0.06	148	Hordeum vulgare	↑	↑	K.GSSQVIAQYYQLIR.H
											K.EAAYQIINDELMLDGNPR.L
L245	Glutamate-1-semialdehyde - chloroplastic-like	gi|1170029	49.69/6.39	49.586.24/	11	0.37	624	Hordeum vulgare	0.16	0.33	K.ELMPGGVNSPVR.A
											K.IIGGGLPVGAYGGR.K
											K.SVGGQPIVFDSVK.G
											R.FVNSGTEACMGALR.L
											K.FEGCYHGHADSFLVK.A
											K.QDGALLVFDEVMTGFR.L
											R.GMFGFFFAGGPVHNFDDAK.K
											R.LAYGGAQEYFGITPDVTTLGK.I
											R.LMEPGTYEYLDKVTGELVR.G
Stress											R.EVTKQDGALLVFDEVMTGFR.L
											K.GTSFGAPCALENVLAQMVISAVPSIEMVR.F
L79	Adenosine diphosphate glucose pyrophosphatase	gi|13160411	31.96/5.68	22.12/5.98	1	0.1	115	Hordeum vulgare	0.57	0.81	K.AAVTPAFVGQFPGVNGLGISAAR.L
L66	Adenosine diphosphate glucose pyrophosphatase	gi|13160411	31.96/5.68	20.56/5.89	1	0.1	142	Hordeum vulgare	0.74	1.84	K.AAVTPAFVGQFPGVNGLGISAAR.L
L540	Adenosine diphosphate glucose pyrophosphatase	gi|13160411	31.96/5.68	22.52/6.89	1	0.1	180	Hordeum vulgare	↓	1.06	K.AAVTPAFVGQFPGVNGLGISAAR.L
L357	Heat shock protein 70	gi|326519769	71.37/5.14	71.58/5.34	1	0.11	136	Hordeum vulgare	1.61	1.91	K.NAVVTVPAYFNDSQR.Q
L141	Glutathione transferase	gi|326492718	28.12/6.59	30.32/6.26	8	0.49	318	Hordeum vulgare	2.69	4.44	K.GVLGIYEAR.L
											R.HASVFDDYPK.V
											R.LKGVLGIYEAR.L
											K.VFGHPMLTNVAR.V
											M.SPVKVFGHPMLTNVAR.V
											R.VMLFLEEVGAEYELVPVDFVAGEHK.R
											R.YLAGDSISFADLNHIPFTFYFMTTR.H
											K.RPQHLQLNPFGQMPGFQDGDLVLFESR.A
L83	Elongation factor p (ef-p)	gi|326525777	26.13/5.77	25.89/5.68	1	0.04	91	Hordeum vulgare	0.55	1.21	R.IIDFDLPITVR.L
L291	Elongation factor Tu, chloroplastic	gi|474198705	45.62/5.61	45.78/5.46	2	0.09	186	Triticum urartu	0.26	0.51	R.QTDLPFLLAVEDVFSITGR.G
											R.ELLTAYEYDGDNVPIVSGSALR.A
L299	Chloroplast translational elongation factor Tu	gi|6525065	48.55/5.8	46.81/5.68	5	0.16	126	Hordeum vulgare	0.46	1.08	R.IDKLPYSIR.I
											K.LAEIPFKPAR.V
											K.FYSLPALNDPR.I
											R.KHQLLNQQLDNLR.R + 3 Deamidated (NQ); Oxidation (HW)
											K.NALENYSYNMR.N + Oxidation (M)
L110	Chaperonin 20	gi|326504940	30.48/5.62	30.23/5.35	5	0.54	191	Hordeum vulgare	0.36	0.62	K.GTDGTNYIVLR.V
											K.YAGGEFKGTDGTNYIVLR.V
											K.HLIMKEDDIIGILESDDVK.D
											K.EKPSIGTVVAVGPGSLDEEGNR.Q
											K.EKPSIGTVVAVGPGSLDEEGNRQPLSVSPGSTVLYSK.Y
L45	Strong similarity to 50S ribosomal protein L28	gi|1903348	16.17/5.93	16.78/6.12	4	0.22	93	Hordeum vulgare	0.51	0.68	R.TTPSYVAFTDSER.L
											R.FEEMNMDLFRK.C + Oxidation (M)
											K.ATAGDTHLGGEDFDNR.M
											K.NQVAMNPINTVFDAKR.L + Oxidation (M)
a The number of spot in gels indicates differentially expressed protein as given in Fig. S2;
b Names and species of the proteins obtained via the MASCOT software from the NCBInr database
c Accession number from the NCBInr database;
d Theoretical molecular weight and isoelectric point
e Experimental molecular weight and isoelectric point
f Number of query matced pettides
g Sequence coverage
h Statistical probability of the predicted protein is calculated by MASCOT
i The fold change is calculated using the mean value of each spot in normalized spot volume from gels comparing under control and waterlogging conditions.↑ and ↓ indicate specifically expressed protein under control and waterlogging conditions, respectively.
