# Supplementary material for: Elucidating the hypoxic stress response in barley (Hordeum vulgare L.) during waterlogging: A proteomics approach
Source: Sci Rep. 2018 Jun 25;8:9655. doi: 10.1038/s41598-018-27726-1 (PMC6018542; doi:10.1038/s41598-018-27726-1)
Supplement: Supplementary file 3 — Dataset 2 [file 41598_2018_27726_MOESM3_ESM.xlsx]

## Sheet:  adventitious roots 
Table S3 The differentially expressed proteins of adventitious roots between TF57 and TF58 under control and waterlogging stress
Spot No	Protein Name	Protein IDa	Theoretical Mr(kDa)/pIb	Experimental Mr(kDa)/pIb	Matched Peptidec	Cov (%)d	Scoree	Species	Change folds		Peptides Squence
									TF57	TF58
Energy
AR610	Phosphoglucomutase	gi|326504468	62.95/5.28	63.54/5.31	0.26	9	408	Hordeum vulgare	0.43	0.88	R.DTTPYEGQKPGTSGLR.K
											K.FSFCFDGLHGVAGAYAK.R
											K.LVTVEDIVLQHWGTYGR.H
											R.VWVGQDSLLSTPAVSAIIR.E
											R.RVWVGQDSLLSTPAVSAIIR.E
											K.ATGAFILTASHNPGGPTEDFGIK.Y
											K.DNLGGDKLVTVEDIVLQHWGTYGR.H
											K.FFGNLMDAGMCSVCGEESFGTGSDHIR.E
											K.VTVFQQPHYLANFVQSTFNALPADQVK.G
AR949	Triosephosphate isomerase	gi|326527869	26.99/5.39	27.16/5.39	0.54	7	191	Hordeum vulgare	↓	↓	K.LRPEIQVAAQNCWVK.K
											K.VATPAQAQEVHANLRDWLK.T
											K.VATPAQAQEVHANLRDWLK.T + 2 Oxidation (HW)
											K.IKDWSNVVVAYEPVWAIGTGK.V + 2 Oxidation (HW)
											R.SLLGESSEFVGEKVAYALAQGLK.V
											K.GGAFTGEVSAEMLANLGVPWVILGHSER.R
											K.ELAAQADVDGFLVGGASLKPEFIDIINAAAVK.S
AR585	Pyruvate decarboxylase	gi|326528981	65.83/5.62	64.34/5.78	0.31	9	775	Hordeum vulgare	4.17	5.85	R.DPVPFFLAPR.M
											R.ILHHTIGVPDFSQELR.C
											K.DSLCFIEVIAHKDDTSK.E + Oxidation (HW)
											R.IFVPEGHPLKGEANEPLR.V
											R.LVGCCNELNAGYAADGYAR.A
											R.VIACIGDGSFQVTAQDVSTMLR.C
											R.ESKPVYLSISCNLPGLPHPTFTR.D
											R.LVQVGVSDVFAVPGDFNLTLLDHLVAEPGLR.L
											R.CFQTVTCHQAVVTNLDDAHEQIDTAIATALR.E
AR168	Germin-like protein 8-9-like	gi|326503884	28.89/6.58	29.54/6.67	0.25	3	327	Hordeum vulgare	0.19	0.24	R.IDYAPLGQNPPHTHPR.A
											K.NTIDWLQAQFWENNHN.
											R.ATEILTVLEGTLYVGFVTSNLPAPNR.N
AR595	NADP-dependent malic enzyme	gi|209405432	63.31/5.57	65.48/5.82	0.22	10	686	Hordeum vulgare	1.11	3.33	R.QYTVPLQR.Y
											R.YIAMMDLQER.N
											K.GLIFPPFTNIR.K
											K.YAESCMYTPLYR.S
											R.ATGDEYHELLQEFMTAVK.Q
											K.VLVQFEDFANHNAFDLLAK.Y
											R.RATGDEYHELLQEFMTAVK.Q
											R.ATEEQLVTPWSFSVASGHSLLR.D
											K.TYVPGQSNNAYVFPGFGLGVVISGAIR.V
											R.ATEEQLVTPWSFSVASGHSLLRDPR.H
AR17	NADP-dependent malic enzyme	gi|209405432	63.31/5.57	63.45/5.48	0.13	4	352	Hordeum vulgare	1.45	2.91	K.GLIFPPFTNIR.K
											R.ATGDEYHELLQEFMTAVK.Q
											R.ATEEQLVTPWSFSVASGHSLLRDPR.H
											K.TYVPGQSNNAYVFPGFGLGVVISGAIR.V
											K.VLVQFEDFANHNAFDLLAK.Y
											R.RATGDEYHELLQEFMTAVK.Q
											R.ATEEQLVTPWSFSVASGHSLLR.D
											R.ATEEQLVTPWSFSVASGHSLLR.D + 2 Oxidation (HW)
											K.TYVPGQSNNAYVFPGFGLGVVISGAIR.V
N-metabolism
AR400	Glutamine synthetase isoform GS1_1	gi|417356959	39.33/5.31		0.49	8	450	Hordeum vulgare	2.05	2.61	K.HKEHIAAYGEGNER.R
											K.IIAEYIWIGGSGMDLR.S
											K.IIAEYIWIGGSGMDLR.S + Oxidation (M)
											K.HETADINTFSWGVANR.G
											K.HETADINTFSWGVANR.G + 2 Oxidation (HW)
											R.LTGKHETADINTFSWGVANR.G
											R.LTGKHETADINTFSWGVANR.G + 2 Oxidation (HW)
											K.GNNILVMCDCYTPAGEPIPTNKR.Y
AR373	Glutamine synthetase isoform GS1_2	gi|417356961	39.04/5.71	39.84/5.78	0.43	7	500	Hordeum vulgare	2.91	4.54	R.HMQHIAAYGEGNER.R
											K.VIVEYLWVGGSGIDIR.S
											K.VAAEETWYGIEQEYTLLQK.D
											R.RPASNMDPYVVTSMIAETTLLL.-
											R.GDNILVMCDCYTPQGVPIPTNKR.H
											K.DVNWPLGWPIGGYPGPQGPYYCAAGADK.A
											K.WNYDGSSTGQAPGEDSEVILYPQAIFKDPFR.R
AR421	Plastid glutamine synthetase 2	gi|755762	46.90/5.75	45.78/5.48	0.25	7	363	Hordeum vulgare	0.28	0.79	K.IIAEYIWVGGSGIDLR.S
											R.LTGLHETASISDFSWGVANR.G + 2 Oxidation (HW)
											K.VTSQVPWFGIEQEYTLMQR.D
											K.VTSQVPWFGIEQEYTLMQR.D + Oxidation (M)
											K.VTSQVPWFGIEQEYTLMQR.D + Oxidation (HW);
											R.GGNNILVICDTYTPQGEPIPTNKR.H
Lipid metabolism											K.WNYDGSSTGQAPGEDSEVILYPQAIFKDPFR.G
AR689	Quinone reductase 2	gi|326516502	27.77/6.21	27.89/6.54	0.54	6	765	Hordeum vulgare	2.06	0.39	K.AFFDATGGLWR.E
											K.VWQVPEILNEEVLGK.M
											R.WPSEMELEHAFHQGK.Y
											M.AVKVYVVYYSMYGHVAK.L + Oxidation (M)
											K.TDVPVISPQELAEADGVLFGFPTR.F
											K.MGAPPKTDVPVISPQELAEADGVLFGFPTR.F
AR333	Gibberellin receptor gid1l2	gi|326511611	38.79/5.61	37.54/5.78	0.2	5	328	Hordeum vulgare	0.75	0.36	K.DVVIDPANGLWAR.V
											R.VFLAGGSAGGTIAHVMAVR.A
											R.LAPEHPLPAAYDDSWEGLK.W
											R.FLYPGSPGLDDPLSNPFSEAAGGSAAR.I
											K.ASGYAGEVELLESVGEDHVFYCMKPR.S
AR311	Sulfotransferase 17-like	gi|326521606	37.06/6.02	36.54/6.08	0.3	8	597	Hordeum vulgare	0.47	0.41	K.IFIQHSSLFR.K
											R.SRYDFADADHPLR.T
											K.SGVVDQVVSFCSFESLR.N
											R.EGWSTPLTLHNNFWLR.S
											R.EGWSTPLTLHNNFWLR.S + Oxidation (HW)
											R.EGWSTPLTLHNNFWLR.S + 2 Oxidation (HW)
											R.LLSTHLPLSLLPPAVSAVGCR.V
											R.VVPFIGAVGGDLDFLETLPSPR.L
AR152	Quinone reductase 2 of the maize glutamine synthetase	gi|326512488	25.69/5.94	25.89/6.12	0.39	4	271	Hordeum vulgare	0.38	0.32	K.AFFDATGGLWR.E
											K.LFDMDKVQGGSPYGAGTFAADGSR.W
											K.LDAPIITPQELADADGILFGFPTR.F
											R.WPSEMELEHAFHQGQYFAGIAK.K
Hormone metabolism
AR306	Isoflavone reductase homolog	gi|474219963	36.24/5.45	35.78/5.54	0.75	1	162	Triticum urartu	0.41	0.39	K.QIQEAPIPMNIIFSIGHASYIK.G
AR852	1-aminocyclopropane-1-carboxylate oxidase 1-like	gi|397740906	34.80/5.17	38.14/5.19	0.51	10	1060	Hordeum vulgare	↑	↑	K.AVSGEVDWETAYFIR.H
											R.EMLDVYIGQMVSLAER.L
											R.IFVNLGDQLEVMSGGAYR.S
											R.HRPANNVADFPEIPPATR.E
											K.FAMYPACPRPDLLWGLR.A
											K.FAMYPACPRPDLLWGLR.A + Oxidation (M)
											R.LSVATFYNPGAEAVVAPAPTAR.Q
											R.AHTDAGGIILLLQDDVVGGLEFFR.G
											R.AHTDAGGIILLLQDDVVGGLEFFRGDR.E
											R.LHEACKDWGFFWVDSHGVDAALMEEVK.R
AR402	12-oxophytodienoate reductase 5-like	gi|326516290	40.77/5.96	42.17/6.15	0.14	4	252	Hordeum vulgare	1.79	2.05	K.GAAFFCQLWHVGR.V
											K.LNDHGILYLHMIEPR.M
											R.SYGNVPQPHAAVYYGQR.A
											R.NAIDAGFDGVEIHGGNGYLIEQFLK.D
AR14	Ascorbate peroxidase	gi|257696322	27.53/5.85	28.89/5.89	0.38	5	491	Hordeum vulgare	1.32	1.59	R.SGFEGPWTR.N
											K.AFFEDYKEAHLR.L
											K.TLLTDPVFRPLVEK.Y
											K.KPAEQAHAANAGLDIAVR.M
											K.SYPVVSAEYLEAVEKAR.Q
AR169	Dehydroascorbate reductase	gi|326496021	26.44/5.71	26.84/5.68	0.66	13	959	Hordeum vulgare	0.55	0.33	K.IFSTFVTFLK.S
											K.LFHLQVALEHFK.G
											K.LIDVSNKPDWFLK.I
											K.ALVDELQALEEHLK.A
											K.WIADSDVITQVIEEK.Y
											K.AAVGHPDTLGDCPFSQR.V
											K.LFHLQVALEHFKGWK.V
											K.YPTPSLVTPPEYASVGSK.I
											K.VPETLTSVHAYTEALFSR.E
											K.AHGPYINGANVSAADLSLAPK.L
											K.AHGPYINGANVSAADLSLAPK.L + Deamidated (NQ)
											K.GWKVPETLTSVHAYTEALFSR.E
											K.WIADSDVITQVIEEKYPTPSLVTPPEYASVGSK.I
Development
AR343	11s globulin seed storage protein 2-like	gi|326516970	35.91/5.1	37.54/5.35	0.1	2	64	Hordeum vulgare	0.3	0.43	R.LEAGDVIAVR.T
											R.EGAAQAVYVAR.G
AR144	Translationally-controlled tumor protein	gi|20140865	25.93/4.53	26.24/4.58	0.37	4	257	Hordeum vulgare	3.1	0.41	K.VVDIVDTFR.L
											K.LSGDELLSDSFPYR.E
											R.EGAADPTFLYFAHGLK.E
											K.LKDLQFFVGESMHDDGSVVFAYYR.E
Stress
	Germin-like protein	gi|9837119	25.40/7.15	26.21/7.18	0.29	3	302	Hordeum vulgare	0.06	0.06	R.IDYGPLGVNTPHIHPR.A
											K.LIDWLQSQFWENNHY.- + Deamidated (NQ)
											R.ATELLTVLEGTLYLGFVTSNPNR.L
AR148	Glutathione s-transferase-like	gi|326510031	23.98/5.47	25.48/5.68	0.25	2	154	Hordeum vulgare	2.96	1.45	K.YCVGDEVHLGDVFLAPQIHAAINR.F
											K.ALDLQIANIVCSSIQPLQGYGVIGLHEGR.L
AR181	Glutathione transferase	gi|326532030	27.01/5.82	27.14/6.01	0.09	1	198	Hordeum vulgare	2.29	1.08	R.NPFGQIPAFQDGDLLLFESR.A
AR694	Glutathione s-transferase	gi|326529393	27.54/6.46	28.01/6.89	0.37	6	131	Hordeum vulgare	1.68	3.01	K.NLEFELVR.I
											R.EHKLPEFIK.L + Oxidation (HW)
											R.YLCTQFPEDGNR.G
											R.WYDAISSRPSWK.Q + 2 Oxidation (HW)
											K.LQQMLGVYDEILAK.N + 2 Deamidated (NQ); Oxidation (M)
											K.NQYLAGDEFTLADLSHLPASHYIAGSQR.G
AR141	Thioredoxin-like protein 1	gi|326514956	25.08/4.8	25.16/4.86	0.16	2	1	Hordeum vulgare	↓	↓	K.LHSALFKGPEEEGPK.T
											K.QGYREDEGLHLASDSDEQLLIYIPFMQVIK.L
AR370	Caffeic acid o-methyltransferase	gi|326505616	40.17/5.31	41.52/5.35	0.29	9	627	Hordeum vulgare	1.18	↑	R.LSGFDGAFR.S
											R.LLAAFDVVR.C
											R.TEQDFVNMAR.L
											K.TAVELGLIDALTNAAGR.A
											K.VIVVEIVLPATTEATR.E
											R.EAQDMFLLDVIMFNNLEGGKER.T
											R.EAQDMFLLDVIMFNNLEGGKER.T + Oxidation (M)
											R.FDGFDGVGVLVDVGGGTGAALEMITSR.H
											R.FDGFDGVGVLVDVGGGTGAALEMITSR.H + Oxidation (M)
AR679	r40c1 protein	gi|326497973	19.06/6.27	18.79/6.78	0.18	3	184	Hordeum vulgare	0.26	0.34	K.ILPWGEEAYAGGSANAPR.G
											R.DGNVVLAPSNPRDEHQHWFK.D
											K.DHGGVHDGTTVVLWEWAKGDNQSWK.I + 2 Deamidated (NQ); 3 Oxidation (HW)
AR677	Cold-regulated protein	gi|326511755	17.66/4.93	17.54/5.12	0.49	3	232	Hordeum vulgare	↓	0.32	K.DISPPLEWYGVPGGAR.S
											K.GLPEGFSGAGGNANAGGEGGLQEGVNDWKQPGWR.G
											R.SLALVVQDIDADERVPWTHWVVANISPEEK.G
AR97	Wound stress protein precursor	gi|326526311	20.07/5.47	15.45/5.35	0.18	2	104	Hordeum vulgare	0.36	1.14	R.GNLDIFSGR.G
											R.VSSDGTGAHHGWYCNYVEVTVTGPHR.G
Protein
AR321	Guanine nucleotide-binding protein subunit beta-like protein a-like	gi|326491885	36.66/5.97	37.21/6.27	0.41	7	423	Hordeum vulgare	1.37	3.25	R.FSPNNFAPTIVSGSWDR.S
											R.LYSLDAGSIINSLCFSPNR.Y
											K.YTIGGDLGGGEGHTGWVSCVR.F
											R.GHNDVVTAIATPIDNSPFIVSSSR.D
											K.SLLVWDLTNPIQATQDTSSEYGVPFR.R
											R.DKSLLVWDLTNPIQATQDTSSEYGVPFR.R
											R.LTGHGHFVQDVVLSSDGQFALSGSWDGELR.L
a The number of spot in gels indicates differentially expressed protein as given in Fig. S2;
b Names and species of the proteins obtained via the MASCOT software from the NCBInr database
c Accession number from the NCBInr database;
d Theoretical molecular weight and isoelectric point
e Experimental molecular weight and isoelectric point
f Number of query matced pettides
g Sequence coverage
h Statistical probability of the predicted protein is calculated by MASCOT
i The fold change is calculated using the mean value of each spot in normalized spot volume from gels comparing under control and waterlogging conditions.↑ and ↓ indicate specifically expressed protein under control and waterlogging conditions, respectively.
