# Supplementary material for: Elucidating the hypoxic stress response in barley (Hordeum vulgare L.) during waterlogging: A proteomics approach
Source: Sci Rep. 2018 Jun 25;8:9655. doi: 10.1038/s41598-018-27726-1 (PMC6018542; doi:10.1038/s41598-018-27726-1)
Supplement: Supplementary file 4 — Dataset 3 [file 41598_2018_27726_MOESM4_ESM.xlsx]

## Sheet: NR
Table S4 The differentially expressed proteins of nodal roots between TF57 and TF58 under control and waterlogging stress
Spot No	Protein Name	Protein IDa	Theoretical Mr(kDa)/pIb	Experimental Mr(kDa)/pIb	Matched peptidec	Cov (%)d	Scoree	Species	Change folds		Peptides Squence
									TF57	TF58
Energy
NR779	Fruit protein pkiwi 502-like	gi|326522216	36.14/6.45	30.54/5.78	5	0.33	125	Hordeum vulgare	↑	1.02	R.ALIESGFSASQR.A
											K.DMQSMPYQER.F
											K.ILTIEWNPDIDLSTLDSFGLNGLGLVR.R
											R.IPSLLGGPPPAFMCISSPPHSGLQFDLLVR.S
											K.GTGFAIQNINPPEDTETVLLFAAAEGISPIR.A
NR1132	Glyceraldehyde-3-phosphate dehydrogenase 2, cytosolic	gi|120668	33.44/6.2	36.54/6.54	7	0.33	328	Hordeum vulgare	4.05	1.34	K.TLLFGEKEVAVFGCR.N
											K.LVSWYDNEWGYSTR.V
											K.DAPMFVCGVNEKEYK.S + Deamidated (NQ)
											K.LVSWYDNEWGYSTR.V + 2 Oxidation (HW)
											K.YDTVHGQWKHHEVK.V + 3 Oxidation (HW)
											K.GILGYVDEDLVSTDFQGDSR.S
											K.VINDRFGIVEGLMTTVHAMTATQK.T
NR864	Pyruvate decarboxylase	gi|326528981	65.83/5.62	66.21/5.67	9	0.31	775	Hordeum vulgare	1.38	3.17	R.DPVPFFLAPR.M
											R.ILHHTIGVPDFSQELR.C
											K.DSLCFIEVIAHKDDTSK.E + Oxidation (HW)
											R.IFVPEGHPLKGEANEPLR.V
											R.LVGCCNELNAGYAADGYAR.A
											R.VIACIGDGSFQVTAQDVSTMLR.C
											R.ESKPVYLSISCNLPGLPHPTFTR.D
											R.LVQVGVSDVFAVPGDFNLTLLDHLVAEPGLR.L
											R.CFQTVTCHQAVVTNLDDAHEQIDTAIATALR.E
NR709	NADP-dependent malic enzyme	gi|209405432	63.31/5.57	67.35/5.69	10	0.14	686	Hordeum vulgare	1.06	2.28	R.QYTVPLQR.Y
											R.YIAMMDLQER.N
											K.GLIFPPFTNIR.K
											K.YAESCMYTPLYR.S
											R.ATGDEYHELLQEFMTAVK.Q
											K.VLVQFEDFANHNAFDLLAK.Y
											R.RATGDEYHELLQEFMTAVK.Q
											R.ATEEQLVTPWSFSVASGHSLLR.D
											K.TYVPGQSNNAYVFPGFGLGVVISGAIR.V
											R.ATEEQLVTPWSFSVASGHSLLRDPR.H
NR1032	ATP synthase d mitochondrial	gi|326524003	19.60/6.22	18.98/6.02	1	0.08	92	Hordeum vulgare	1.23	↑	K.FSQEPQPIDWEYYR.K
Metabolism
NR11	Glutamine synthetase isoform GS1_2	gi|417356961	39.04/5.71	39.21/5.69	7	0.43	500	Hordeum vulgare	0.52	0.77	R.HMQHIAAYGEGNER.R
											K.VIVEYLWVGGSGIDIR.S
											K.VAAEETWYGIEQEYTLLQK.D
											R.RPASNMDPYVVTSMIAETTLLL.-
											R.GDNILVMCDCYTPQGVPIPTNKR.H
											K.DVNWPLGWPIGGYPGPQGPYYCAAGADK.A
											K.WNYDGSSTGQAPGEDSEVILYPQAIFKDPFR.R
NR370	Isoflavone reductase homolog	gi|474219963	24.24/6.45	35.42/5.42	1	0.75	162	Triticum urartu	0.55	0.76	K.QIQEAPIPMNIIFSIGHASYIK.G
NR412	1-aminocyclopropane-1-carboxylate oxidase 1-like	gi|397740906	34.80/5.17	36.78/5.12	10	0.51	1060	Hordeum vulgare	1.65	5.2	K.AVSGEVDWETAYFIR.H
											R.EMLDVYIGQMVSLAER.L
											R.IFVNLGDQLEVMSGGAYR.S
											R.HRPANNVADFPEIPPATR.E
											K.FAMYPACPRPDLLWGLR.A
											K.FAMYPACPRPDLLWGLR.A + Oxidation (M)
											R.LSVATFYNPGAEAVVAPAPTAR.Q
											R.AHTDAGGIILLLQDDVVGGLEFFR.G
											R.AHTDAGGIILLLQDDVVGGLEFFRGDR.E
											R.LHEACKDWGFFWVDSHGVDAALMEEVK.R
NR137	Membrane steroid-binding protein	gi|326533634	23.98/4.65	24.15/4.75	1	0.1	76	Hordeum vulgare	2.22	2.45	R.EEPEAEPLPPPVQLGEVDEEELR.Q
NR997	Peroxidase	gi|129806	33.41/6.07	33.68/6.17	10	0.16	510	Hordeum vulgare	2.84	5.4	K.TGTQGQIR.L
											K.SGVMAAVTSDPR.M
											K.QTVSCADILTVAAR.D
											R.DSVVALGGPSWTVPLGR.R
											R.DSVVALGGPSWTVPLGR.R + Oxidation (HW)
											R.IYGGDTNINAAYAASLR.A
											R.NFASNPAAFSSSFTTAMIK.M
											R.NFASNPAAFSSSFTTAMIK.M + 2 Deamidated (NQ)
											K.GGLNTVDMVALSGAHTIGQAQCSTFR.A
											R.LHFHDCFVQGCDASVLLSGMEQNAIPNAGSLR.G + Oxidation (M)
NR287	Beta-1,3-glucanase 2a	gi|51860173	34.61/4.39	33.45/4.29	3	0.11	176	Hordeum vulgare	1.08	2.89	K.HFGLFNPDKSPAYPISF.-
											R.SAAVAWVQTNVQAHQGLNIK.Y
											R.SAAVAWVQTNVQAHQGLNIK.Y + 2 Oxidation (HW)
NR275	Beta-1,3-glucanase 2a	gi|51860173	34.61/4.39	32.65/4.38	1	0.05	80	Hordeum vulgare	1.85	3.02	R.SAAVAWVQTNVQAHQGLNIK.Y
Stress
NR266	Glutathione transferase f4	gi|326524323	25.31/5.44	27.54/6.78	3	0.23	167	Hordeum vulgare	1.75	2.93	R.SGGDHRQPDHLTR.N
											R.VLVCLEEAGAEYEIVPMSR.S + Oxidation (M)
											R.NPFGEIPVLEDGDLTLYQSR.A
NR176	Glutathione s-transferase 3-like	gi|326490728	23.56/5.67	26.14/5.85	5	0.33	456	Hordeum vulgare	1.05	2.42	K.AWWDEISARPAWAK.T
											K.AWWDEISARPAWAK.T + 2 Oxidation (HW)
											K.LEVWLEVESHHFYPPVR.A
											R.VATVLNELGLDFEFVSVDLR.T
											K.LNPFGQIPALQDGDEVVFESR.A
NR167	Glutathione s-transferase-like	gi|326510031	23.99/5.47	25.21/5.58	2	0.25	154	Hordeum vulgare	2.43	1.35	K.YCVGDEVHLGDVFLAPQIHAAINR.F
											K.ALDLQIANIVCSSIQPLQGYGVIGLHEGR.L
NR98	Cold-regulated protein	gi|326511755	17.66/4.93	17.84/5.10	3	0.49	232	Hordeum vulgare	0.58	0.33	K.DISPPLEWYGVPGGAR.S
											K.GLPEGFSGAGGNANAGGEGGLQEGVNDWKQPGWR.G
											R.SLALVVQDIDADERVPWTHWVVANISPEEK.G
NR1153	Thioredoxin-like protein 1	gi|326514956	21.08/4.8	21.54/4.98	2	0.16	92	Hordeum vulgare	↓	0.78	K.LHSALFKGPEEEGPK.T
											K.QGYREDEGLHLASDSDEQLLIYIPFMQVIK.L
Protein
NR390	Guanine nucleotide-binding protein subunit beta-like protein a-like	gi|326491885	36.66/5.97	37.15/5.99	7	0.41	423	Hordeum vulgare	1.95	3.15	R.FSPNNFAPTIVSGSWDR.S
											R.LYSLDAGSIINSLCFSPNR.Y
											K.YTIGGDLGGGEGHTGWVSCVR.F
											R.GHNDVVTAIATPIDNSPFIVSSSR.D
											K.SLLVWDLTNPIQATQDTSSEYGVPFR.R
											R.DKSLLVWDLTNPIQATQDTSSEYGVPFR.R
											R.LTGHGHFVQDVVLSSDGQFALSGSWDGELR.L
NR85	Acidic ribosomal protein	gi|326534206	12.14/4.43	14.51/4.58	3	0.21	192	Hordeum vulgare	0.47	0.52	M.GVFTFVCR.D
											K.GELEASAATPYDLQR.Q
											K.QHKGELEASAATPYDLQR.Q
Others
NR1030	819302 protein	gi|326521236	14.62/5.04	14.95/5.25	3	0.28	191	Hordeum vulgare	1.23	0.68	K.KPLFFYVNLAK.R
											K.TENFDELMAAAAEER.E
											K.TENFDELMAAAAEEREVAAAEDGEEQA.-
a The number of spot in gels indicates differentially expressed protein as given in Fig. S2
b Names and species of the proteins obtained via the MASCOT software from the NCBInr database
c Accession number from the NCBInr database;
d Theoretical molecular weight and isoelectric point
e Experimental molecular weight and isoelectric point
f Number of query matced pettides
g Sequence coverage
h Statistical probability of the predicted protein is calculated by MASCOT
i The fold change is calculated using the mean value of each spot in normalized spot volume from gels comparing under control and waterlogging conditions.↑ and ↓ indicate specifically expressed protein under control and waterlogging conditions, respectively.
