# Supplementary material for: Elucidating the hypoxic stress response in barley (Hordeum vulgare L.) during waterlogging: A proteomics approach
Source: Sci Rep. 2018 Jun 25;8:9655. doi: 10.1038/s41598-018-27726-1 (PMC6018542; doi:10.1038/s41598-018-27726-1)
Supplement: Supplementary file 5 — Dataset 4 [file 41598_2018_27726_MOESM5_ESM.xlsx]

## Sheet: SR
Table S5 The differentially expressed proteins of seminal roots between TF57 and TF58 under control and waterlogging stress
Spot No	Protein Name	Protein IDa	Theoretical Mr(kDa)/pIb	Experimental Mr(kDa)/pIb	Matched peptidesc	Cov (%)d	Scoree	Species	Change folds		Peptides Squence
									TF57	TF58
Energy
SR270	Pyrophosphate--fructose 6-phosphate 1-phosphotransferase subunit beta-like	gi|326522238	61.21/6.34	63.54/6.45	11	0.24	369	Hordeum vulgare	3.76	2.31	K.YYHFVR.L
											R.DKIETPEQFK.Q
											R.GQSHFFGYEGR.C
											R.NQGGFDMICSGR.D
											R.IAHMLPLPSVLR.S
											K.FASMRDEWAIK.N
											K.IYSEMIGNVMTDAR.S
											K.YVELTADFVYPYR.N
											K.GKYVELTADFVYPYR.N
											K.TIQEQLLLERDPHGNVQVAK.I
											K.IGVVLSGGQAPGGHNVICGIFDYLQER.A
SR565	Pyruvate decarboxylase	gi|326528981	65.83/5.62	65.89/5.68	9	0.31	775	Hordeum vulgare	2.32	4.13	R.DPVPFFLAPR.M
											R.ILHHTIGVPDFSQELR.C
											K.DSLCFIEVIAHKDDTSK.E + Oxidation (HW)
											R.IFVPEGHPLKGEANEPLR.V
											R.LVGCCNELNAGYAADGYAR.A
											R.VIACIGDGSFQVTAQDVSTMLR.C
											R.ESKPVYLSISCNLPGLPHPTFTR.D
											R.LVQVGVSDVFAVPGDFNLTLLDHLVAEPGLR.L
											R.CFQTVTCHQAVVTNLDDAHEQIDTAIATALR.E
SR724	6-phosphogluconolactonase chloroplastic-like	gi|326503206	28.67/5.53	32.54/6.02	2	0.09	84	Hordeum vulgare	0.35	0.89	K.WHVFWVDER.V
											R.GAFTVVLSGGSLIHALR.K
SR82	Germin-like protein 8-9-like	gi|326503884	24.89/6.58	25.48/6.68	3	0.25	327	Hordeum vulgare	0.3	0.35	R.IDYAPLGQNPPHTHPR.A
											K.NTIDWLQAQFWENNHN.
											R.ATEILTVLEGTLYVGFVTSNLPAPNR.N
Lipid metabolism
SR373	Enoyl-acp reductase	gi|326494026	36.87/6.04	37.15/6.12	4	0.15	242	Hordeum vulgare	0.42	0.96	R.GKFDESR.K
											K.MIEYSYVNAPLQK.E
											R.AFIAGVADDNGYGWAIAK.A
											K.ALAAAGAEILVGTWVPALNIFETSLR.R
SR67	Quinone reductase 2 of the maize glutamine synthetase complexed with amppnp and methionine sulfoximine	gi|326512488	21.69/5.94	22.38/6.12	4	0.39	271	Hordeum vulgare	0.14	0.52	K.AFFDATGGLWR.E
											K.LFDMDKVQGGSPYGAGTFAADGSR.W
											K.LDAPIITPQELADADGILFGFPTR.F
											R.WPSEMELEHAFHQGQYFAGIAK.K
SR17	Quinone reductase 2	gi|326516502	21.77/6.21	25.47/6.57	6	0.54	765	Hordeum vulgare	0.52	0.5	K.AFFDATGGLWR.E
											K.VWQVPEILNEEVLGK.M
											R.WPSEMELEHAFHQGK.Y
											M.AVKVYVVYYSMYGHVAK.L + Oxidation (M)
											K.TDVPVISPQELAEADGVLFGFPTR.F
											K.MGAPPKTDVPVISPQELAEADGVLFGFPTR.F
Hormone metabolism
SR160	1-aminocyclopropane-1-carboxylate oxidase 1-like	gi|397740906	34.80/5.17	36.78/5.12	10	0.51	1060	Hordeum vulgare	2.32	5.65	K.AVSGEVDWETAYFIR.H
											R.EMLDVYIGQMVSLAER.L
											R.IFVNLGDQLEVMSGGAYR.S
											R.HRPANNVADFPEIPPATR.E
											K.FAMYPACPRPDLLWGLR.A
											K.FAMYPACPRPDLLWGLR.A + Oxidation (M)
											R.LSVATFYNPGAEAVVAPAPTAR.Q
											R.AHTDAGGIILLLQDDVVGGLEFFR.G
											R.AHTDAGGIILLLQDDVVGGLEFFRGDR.E
											R.LHEACKDWGFFWVDSHGVDAALMEEVK.R
SR142	Isoflavone reductase homolog	gi|474219963	24.24/6.45	33.42/5.42	1	0.75	162	Triticum urartu	0.54	0.36	K.QIQEAPIPMNIIFSIGHASYIK.G
N-metabolism
SR171	Glutamine synthetase isoform GS1_2	gi|417356961	39.04/5.71	39.45/5.78	7	0.43	500	Hordeum vulgare	1.84	2.14	R.HMQHIAAYGEGNER.R
											K.VIVEYLWVGGSGIDIR.S
											K.VAAEETWYGIEQEYTLLQK.D
											R.RPASNMDPYVVTSMIAETTLLL.-
											R.GDNILVMCDCYTPQGVPIPTNKR.H
											K.DVNWPLGWPIGGYPGPQGPYYCAAGADK.A
											K.WNYDGSSTGQAPGEDSEVILYPQAIFKDPFR.R
Nucleotide metabolism
SR525	Soluble inorganic pyrophosphatase	gi|326516184	24.69/5.59	27.54/5.65	12	0.61	612	Hordeum vulgare	0.36	0.3	K.EVAVDAFLPATTAR.E
											K.NENKEVAVDAFLPATTAR.E
											R.VLYSSVVYPHNYGFIPR.T
											R.EAIQYSMDLYAQYILQSLR.Q
											R.EAIQYSMDLYAQYILQSLRQ.-
											R.EAIQYSMDLYAQYILQSLRQ.- + Oxidation (M)
											K.IIAVCADDPEYRHYNDISELSPHR.L + Deamidated (NQ); 2 Oxidation (HW)
											K.IIAVCADDPEYRHYNDISELSPHR.L + Deamidated (NQ); 2 Oxidation (HW)
											R.AVAAHPWHDLEIGPGAPAVFNVVVEITK.G
											R.TLCEDNDPMDVLVLMQEPVIPGSFLR.A
											R.TLCEDNDPMDVLVLMQEPVIPGSFLR.A + Oxidation (M)
											R.RAVAAHPWHDLEIGPGAPAVFNVVVEITK.G
Stress
SR314	Germin-like protein	gi|9837119	20.39/7.15	24.24/7.11	3	0.29	302	Hordeum vulgare	0.35	0.42	R.IDYGPLGVNTPHIHPR.A
											K.LIDWLQSQFWENNHY.- + Deamidated (NQ)
											R.ATELLTVLEGTLYLGFVTSNPNR.L
SR101	Glutathione transferase f4	gi|326524323	25.31/5.44	27.14/6.55	3	0.23	165	Hordeum vulgare	0.98	2.94	R.SGGDHRQPDHLTR.N
											R.VLVCLEEAGAEYEIVPMSR.S + Oxidation (M)
											R.NPFGEIPVLEDGDLTLYQSR.A
SR86	Glutathione transferase	gi|326532030	25.01/5.82	25.15/5.95	1	0.09	198	Hordeum vulgare	0.97	3.17	R.NPFGQIPAFQDGDLLLFESR.A
SR328	Cold-regulated protein	gi|326511755	17.66/4.93	16.98/4.98	3	0.49	232	Hordeum vulgare	0.51	0.37	K.DISPPLEWYGVPGGAR.S
											K.GLPEGFSGAGGNANAGGEGGLQEGVNDWKQPGWR.G
											R.SLALVVQDIDADERVPWTHWVVANISPEEK.G
SR583	r40c1 protein	gi|326497973	39.06/6.27	18.54/6.34	3	0.18	184	Hordeum vulgare	0.95	0.28	K.ILPWGEEAYAGGSANAPR.G
											R.DGNVVLAPSNPRDEHQHWFK.D
											K.DHGGVHDGTTVVLWEWAKGDNQSWK.I + 2 Deamidated (NQ); 3 Oxidation (HW)
SR781	Thioredoxin-like protein 1	gi|326514956	21.08/4.8	22.54/4.98	4	0.16	92	Hordeum vulgare	0.53	0.59	K.GLAFSEAERDAHYLR.G
											R.ATGDEYHELLQEFMTAVK.Q
											K.VLVQFEDFANHNAFDLLAK.Y
											R.RATGDEYHELLQEFMTAVK.Q
RNA
SR445	Transcription factor btf3	gi|326504174	19.19/5.99	20.15/5.85	3	0.28	349	Hordeum vulgare	0.3	0.9	K.LQDLLPTIINQLGPDNLDNLR.R
											K.LQDLLPTIINQLGPDNLDNLRR.L
											R.VGVNTIPGIEEVNIFKDDVVIQFQNPK.V
Protein
SR434	Subtilisin-like serine protease	gi|326497905	80.33/6.26	78.54/6.28	2	0.06	91	Hordeum vulgare	0.35	0.28	K.ATNYGENIIIGMVDTGVWPESR.S
											K.GASFFTAAQYIVDNGGSGLISSLR.I
Others
SR522	Bark storage protein a-like	gi|326503550	39.46/5.9	18.54/5.97	4	0.15	276	Hordeum vulgare	0.42	0.35	K.SIPNMDIQGR.R
											K.SIPNMDIQGR.R + Oxidation (M)
											R.FGDGKDNELPLEAAGDYTR.E
											R.AGPFVGLVVPNTYEMVPVLESPSFVASK.S
a The number of spot in gels indicates differentially expressed protein as given in Fig. S2
b Names and species of the proteins obtained via the MASCOT software from the NCBInr database
c Accession number from the NCBInr database;
d Theoretical molecular weight and isoelectric point
e Experimental molecular weight and isoelectric point
f Number of query matced pettides
g Sequence coverage
h Statistical probability of the predicted protein is calculated by MASCOT
i The fold change is calculated using the mean value of each spot in normalized spot volume from gels comparing under control and waterlogging conditions.↑ and ↓ indicate specifically expressed protein under control and waterlogging conditions, respectively.
